# Supplementary material for: Variations in oral microbiome profiles in rheumatoid arthritis and osteoarthritis with potential biomarkers for arthritis screening
Source: Sci Rep. 2018 Nov 20;8:17126. doi: 10.1038/s41598-018-35473-6 (PMC6244360; doi:10.1038/s41598-018-35473-6)
Supplement: Supplementary file 1 — Supplement Materials Table [file 41598_2018_35473_MOESM1_ESM.xlsx]

## Sheet: Contents
Table S1	Information of all subjects
Table S2	Spearman's rank correlation analysis among age, gender and oral microbiota
Table S3	KEGG pathways of significantly different between RA and OA
Table S4	Average AUCs of all models
Table S5	Spearman's rank correlation analysis between clinical data and oral microbiota (genus and species level) of patients with RA

## Sheet: Table S1
#SampleID	Diagnosis	Gender	Age
OF10F	Health	F	66
OF10M	Health	M	42
OF11F	Health	F	59
OF11M	Health	M	34
OF12F	Health	F	35
OF12M	Health	M	62
OF13F	Health	F	39
OF13M	Health	M	62
OF14F	Health	F	60
OF14M	Health	M	64
OF15F	Health	F	36
OF15M	Health	M	49
OF16F	Health	F	42
OF16M	Health	M	61
OF17F	Health	F	36
OF17M	Health	M	43
OF18F	Health	F	42
OF18M	Health	M	32
OF19F	Health	F	60
OF19M	Health	M	53
OF1F	Health	F	55
OF1M	Health	M	51
OF20F	Health	F	48
OF20M	Health	M	60
OF21F	Health	F	56
OF21M	Health	M	52
OF22F	Health	F	69
OF22M	Health	M	66
OF23F	Health	F	38
OF23M	Health	M	40
OF24F	Health	F	36
OF24M	Health	M	63
OF25F	Health	F	68
OF25M	Health	M	34
OF26F	Health	F	67
OF26M	Health	M	40
OF28F	Health	F	44
OF28M	Health	M	45
OF2F	Health	F	53
OF2M	Health	M	42
OF30F	Health	F	39
OF30M	Health	M	36
OF31F	Health	F	43
OF31M	Health	M	57
OF32F	Health	F	60
OF32M	Health	M	54
OF33F	Health	F	42
OF33M	Health	M	67
OF34F	Health	F	35
OF34M	Health	M	38
OF35F	Health	F	53
OF35M	Health	M	68
OF37F	Health	F	32
OF37M	Health	M	32
OF39F	Health	F	68
OF39M	Health	M	49
OF3F	Health	F	35
OF3M	Health	M	38
OF40M	Health	M	63
OF41F	Health	F	39
OF41M	Health	M	69
OF42F	Health	F	53
OF42M	Health	M	60
OF43F	Health	F	46
OF43M	Health	M	49
OF44F	Health	F	50
OF44M	Health	M	45
OF45F	Health	F	49
OF45M	Health	M	62
OF46F	Health	F	56
OF46M	Health	M	44
OF47F	Health	F	68
OF47M	Health	M	40
OF49F	Health	F	60
OF49M	Health	M	42
OF4F	Health	F	64
OF4M	Health	M	55
OF50F	Health	F	68
OF50M	Health	M	54
OF52F	Health	F	46
OF52M	Health	M	51
OF53F	Health	F	39
OF53M	Health	M	59
OF54M	Health	M	35
OF55F	Health	F	37
OF55M	Health	M	41
OF56F	Health	F	67
OF56M	Health	M	50
OF57F	Health	F	34
OF57M	Health	M	32
OF58F	Health	F	34
OF59F	Health	F	49
OF59M	Health	M	56
OF5F	Health	F	35
OF5M	Health	M	69
OF60F	Health	F	44
OF60M	Health	M	39
OF61F	Health	F	36
OF61M	Health	M	57
OF62F	Health	F	46
OF62M	Health	M	61
OF63F	Health	F	45
OF63M	Health	M	55
OF66F	Health	F	48
OF66M	Health	M	56
OF6F	Health	F	56
OF6M	Health	M	44
OF7F	Health	F	55
OF7M	Health	M	45
OF8F	Health	F	34
OF8M	Health	M	41
OF9F	Health	F	57
OF9M	Health	M	70
ON14F	Health	F	53
ON14M	Health	M	64
ON15M	Health	M	67
ON1F	Health	F	42
ON1M	Health	M	32
ON20M	Health	M	33
ON21F	Health	F	55
ON21M	Health	M	59
ON22M	Health	M	58
ON24M	Health	M	47
ON25F	Health	F	32
ON25M	Health	M	55
ON2F	Health	F	32
ON2M	Health	M	36
ON46F	Health	F	59
ON46M	Health	M	36
ON49F	Health	F	60
ON49M	Health	M	50
ON4F	Health	F	47
ON4M	Health	M	56
ON50F	Health	F	46
ON50M	Health	M	62
ON52F	Health	F	55
ON52M	Health	M	69
ON56F	Health	F	51
ON56M	Health	M	52
ON5F	Health	F	39
ON61F	Health	F	35
ON63M	Health	M	55
ON64F	Health	F	54
ON65F	Health	F	50
ON65M	Health	M	44
ON66M	Health	M	33
ON67F	Health	F	49
ON68M	Health	M	63
ON6F	Health	F	66
ON6M	Health	M	44
ON7F	Health	F	61
ON7M	Health	M	52
ON8F	Health	F	52
ON8M	Health	M	65
ON9M	Health	M	65
SAL001	RA	F	47
SAL002	RA	F	57
SAL003	RA	M	77
SAL004	RA	F	81
SAL005	RA	F	72
SAL006	RA	M	57
SAL007	RA	F	54
SAL008	OA	F	60
SAL010	RA	F	57
SAL011	RA	F	76
SAL013	RA	F	59
SAL014	RA	F	74
SAL015	OA	F	60
SAL016	RA	F	65
SAL017	RA	F	75
SAL018	RA	F	60
SAL019	RA	F	60
SAL021	RA	F	52
SAL022	RA	M	45
SAL023	OA	M	60
SAL024	OA	F	60
SAL025	RA	F	55
SAL026	RA	M	77
SAL027	RA	F	74
SAL028	OA	F	63
SAL029	RA	M	48
SAL030	RA	F	74
SAL031	OA	F	80
SAL032	OA	F	63
SAL033	RA	F	63
SAL034	RA	M	70
SAL035	RA	F	57
SAL036	RA	F	56
SAL037	RA	F	56
SAL038	RA	F	42
SAL039	RA	M	56
SAL040	RA	F	57
SAL041	OA	F	62
SAL042	OA	M	64
SAL043	RA	F	47
SAL044	RA	F	47
SAL045	RA	M	56
SAL046	OA	F	80
SAL047	RA	F	61
SAL048	RA	F	65
SAL049	OA	F	63
SAL050	RA	F	49
SAL051	OA	M	76
SAL052	OA	M	59
SAL053	RA	F	63
SAL055	OA	F	66
SAL056	RA	F	60
SAL057	OA	F	80
SAL058	OA	M	40
SAL059	RA	F	67
SAL060	OA	M	41
SAL061	OA	M	65
SAL062	OA	F	45
SAL063	OA	F	53
SAL064	OA	F	62
SAL065	OA	M	48
SAL066	OA	F	45
SAL067	RA	F	57
SAL068	RA	F	44
SAL069	OA	M	56
SAL070	OA	F	50
SAL071	OA	F	53
SAL073	OA	F	61
SAL074	OA	F	71
SAL075	RA	M	43
SAL076	RA	F	41
SAL077	RA	F	36
SAL078	RA	F	43
SAL080	RA	F	41
SAL081	OA	F	58
SAL082	RA	M	51
SAL083	RA	F	38
SAL084	RA	M	72
SAL085	RA	F	56
SAL086	RA	F	61
SAL087	OA	F	53
SAL088	OA	M	50
SAL089	OA	F	48
SAL090	RA	M	45
SAL091	OA	F	41
SAL092	RA	F	65
SAL093	RA	F	56
SAL094	RA	F	44
SAL095	RA	F	50
SAL096	RA	F	60
SAL116	RA	M	45
SAL118	OA	F	57
SAL119	RA	F	50
SAL120	RA	F	40
SAL121	RA	F	31
SAL122	RA	M	63
SAL123	RA	F	78
SAL124	RA	F	58
SAL125	OA	F	45
SAL126	RA	F	40
SAL127	RA	F	58
SAL128	OA	F	53
SAL129	RA	F	78
SAL130	RA	F	43
SAL131	RA	F	63
SAL132	OA	F	57
SAL133	RA	F	63
SAL134	OA	F	71
SAL135	RA	F	59
SAL136	RA	F	63
SAL137	RA	F	52
SAL138	RA	F	58
SAL139	RA	F	31
SAL140	RA	F	56
SAL141	RA	F	50
SAL142	RA	M	46
SAL143	RA	F	52
SAL144	RA	F	59
SAL145	RA	F	72
SAL146	RA	M	49
SAL147	RA	F	46
SAL148	RA	F	45
SAL149	RA	F	72
SAL150	RA	F	52
SAL151	RA	F	73
SAL152	RA	F	63
SAL153	RA	F	56
SAL154	RA	F	74
SAL155	RA	M	45
SAL156	RA	M	46
SAL157	OA	F	52
SAL158	OA	F	71
SAL159	RA	F	68
SAL160	RA	M	63
SAL161	RA	F	49
SAL162	RA	F	45
SAL163	RA	F	65
SAL164	OA	F	63
SAL165	RA	F	64
SAL166	RA	F	63
SAL167	OA	M	39
SAL168	OA	F	71
SAL169	OA	F	60
SAL170	RA	F	44
SAL172	RA	F	73
SAL173	RA	F	66
SAL175	OA	F	66
SAL177	OA	F	66
SAL178	OA	F	57
SAL179	RA	F	55
SAL180	OA	M	65
SAL181	RA	F	55
SAL182	RA	F	70
SAL183	OA	M	64
SAL184	OA	F	55
SAL185	OA	F	49
SAL186	OA	M	47
SAL187	RA	F	66
SAL188	RA	F	47
SAL190	OA	F	61
SAL191	OA	F	54
SAL192	OA	M	50
SAL194	OA	M	52
SAL196	OA	F	53
SAL197	OA	F	66
SAL198	OA	M	60
SAL200	OA	M	37
SAL201	OA	F	53
SAL202	RA	F	45
SAL203	OA	F	55
SAL204	RA	M	46
SAL205	OA	M	65
SAL207	OA	F	56
SAL208	RA	F	47
SAL209	OA	M	53
SAL210	OA	M	60
SAL211	OA	F	53

## Sheet: Table S2
Taxonomy	Clinical data	Correlation	Corrected P-value
k__Bacteria.p__Proteobacteria.c__Alphaproteobacteria.o__Caulobacterales	Age	-0.200782	0.0255283
k__Bacteria.p__Actinobacteria.c__Actinobacteria.o__Actinomycetales.f__Propionibacteriaceae	Age	-0.201329	0.0255283
k__Bacteria.p__Proteobacteria.c__Alphaproteobacteria.o__Caulobacterales.f__Caulobacteraceae	Age	-0.200782	0.0255283
k__Bacteria.p__Actinobacteria.c__Actinobacteria.o__Actinomycetales.f__Propionibacteriaceae.g__Propionibacterium	Age	-0.201329	0.0255283
k__Bacteria.p__Actinobacteria.c__Actinobacteria.o__Actinomycetales.f__Propionibacteriaceae.g__Propionibacterium.s__acnes	Age	-0.201329	0.0255283

## Sheet: Table S3
KEGG_Pathways_Level1	KEGG_Pathways_Level2	KEGG_Pathways_Level3	RA: mean rel. freq. (%)	RA: std. dev. (%)	OA: mean rel. freq. (%)	OA: std. dev. (%)	p-values	p-values (corrected)	Difference between means	95.0% lower CI	95.0% upper CI	Note	SAL001	SAL001: parent seq. count	SAL001: rel. freq. (%)	SAL002	SAL002: parent seq. count	SAL002: rel. freq. (%)	SAL003	SAL003: parent seq. count	SAL003: rel. freq. (%)	SAL004	SAL004: parent seq. count	SAL004: rel. freq. (%)	SAL005	SAL005: parent seq. count	SAL005: rel. freq. (%)	SAL006	SAL006: parent seq. count	SAL006: rel. freq. (%)	SAL007	SAL007: parent seq. count	SAL007: rel. freq. (%)	SAL010	SAL010: parent seq. count	SAL010: rel. freq. (%)	SAL011	SAL011: parent seq. count	SAL011: rel. freq. (%)	SAL013	SAL013: parent seq. count	SAL013: rel. freq. (%)	SAL014	SAL014: parent seq. count	SAL014: rel. freq. (%)	SAL016	SAL016: parent seq. count	SAL016: rel. freq. (%)	SAL017
Metabolism	Glycan Biosynthesis and Metabolism	Lipopolysaccharide biosynthesis	0.597335	0.0802641	0.517141	0.0983759	1.47455e-07	4.4384e-05	0.0801943	0.0517909	0.108598		172777	26108238	0.661772	131905	24037269	0.548752	137747	27593977	0.499192	173284	32207157	0.538029	150446	26702768	0.56341	181069	32311324	0.560389	226119	36274843	0.623349	182325	31206327	0.584257	190201	34289277	0.554695	146435	25587155	0.572299	164882	28182360	0.585054	175677	29770268	0.590109	160687
Metabolism	Glycan Biosynthesis and Metabolism	Lipopolysaccharide biosynthesis proteins	0.74432	0.0626325	0.669995	0.110852	2.88881e-06	0.000434767	0.074325	0.0447209	0.103929		213833	26108238	0.819025	168763	24037269	0.702089	188151	27593977	0.681855	240379	32207157	0.746353	202461	26702768	0.758202	243126	32311324	0.752448	288787	36274843	0.796108	237531	31206327	0.761163	258230	34289277	0.753093	190879	25587155	0.745995	217128	28182360	0.770439	229254	29770268	0.770077	206813
Metabolism	Carbohydrate Metabolism	Glycolysis / Gluconeogenesis	1.08371	0.0325547	1.12011	0.0570172	7.73443e-06	0.000582016	-0.0363992	-0.051651	-0.0211473		271934	26108238	1.04156	261158	24037269	1.08647	308193	27593977	1.11689	343982	32207157	1.06803	290148	26702768	1.08658	347382	32311324	1.07511	385575	36274843	1.06293	332568	31206327	1.06571	370548	34289277	1.08065	272972	25587155	1.06683	300489	28182360	1.06623	317247	29770268	1.06565	269776
Metabolism	Biosynthesis of Other Secondary Metabolites	Isoquinoline alkaloid biosynthesis	0.0675465	0.00798524	0.0602317	0.0108318	5.99283e-06	0.000601281	0.00731478	0.00426842	0.0103611		18919	26108238	0.0724637	17532	24037269	0.0729367	17765	27593977	0.06438	22550	32207157	0.0700155	18679	26702768	0.0699515	21730	32311324	0.067252	25145	36274843	0.069318	22244	31206327	0.0712804	23115	34289277	0.0674117	18912	25587155	0.0739121	19971	28182360	0.0708635	21248	29770268	0.0713732	19832
Metabolism	Lipid Metabolism	Glycerolipid metabolism	0.285482	0.0153751	0.299898	0.0230408	1.73058e-05	0.00104181	-0.0144163	-0.020755	-0.00807766		74686	26108238	0.286063	65981	24037269	0.274495	82052	27593977	0.297355	90223	32207157	0.280133	78374	26702768	0.293505	91908	32311324	0.284445	101378	36274843	0.279472	86036	31206327	0.275701	97973	34289277	0.285725	71195	25587155	0.278245	80218	28182360	0.284639	83299	29770268	0.279806	70863
Metabolism	Metabolism of Cofactors and Vitamins	Riboflavin metabolism	0.319618	0.0260854	0.301902	0.026852	3.56181e-05	0.00119123	0.0177159	0.00952225	0.0259096		84756	26108238	0.324633	77871	24037269	0.323959	82130	27593977	0.297637	96253	32207157	0.298856	82832	26702768	0.3102	96529	32311324	0.298747	110564	36274843	0.304795	97969	31206327	0.31394	100576	34289277	0.293316	81839	25587155	0.319844	85966	28182360	0.305035	93243	29770268	0.313208	86695
Metabolism	Carbohydrate Metabolism	Citrate cycle (TCA cycle)	0.762542	0.0749173	0.713478	0.0722925	3.24403e-05	0.00122057	0.0490644	0.0264682	0.0716606		201409	26108238	0.771439	178984	24037269	0.74461	190514	27593977	0.690419	221721	32207157	0.688422	180310	26702768	0.675248	226659	32311324	0.701485	276207	36274843	0.761429	230281	31206327	0.73793	239294	34289277	0.697868	186503	25587155	0.728893	203565	28182360	0.722314	217524	29770268	0.730675	193849
Human Diseases	Infectious Diseases	Epithelial cell signaling in Helicobacter pylori infection	0.089606	0.00555969	0.0851341	0.00713637	2.93884e-05	0.0012637	0.0044719	0.00243697	0.00650683		24230	26108238	0.092806	22366	24037269	0.0930472	23726	27593977	0.0859825	28688	32207157	0.0890734	23692	26702768	0.0887249	28293	32311324	0.0875637	32495	36274843	0.08958	28329	31206327	0.0907797	29538	34289277	0.0861435	23433	25587155	0.0915811	25001	28182360	0.0887115	27170	29770268	0.0912656	24696
Metabolism	Carbohydrate Metabolism	Pentose phosphate pathway	0.759719	0.0163596	0.77312	0.0213044	2.59725e-05	0.00130295	-0.0134016	-0.0194539	-0.00734918		195364	26108238	0.748285	178561	24037269	0.742851	210170	27593977	0.761652	243672	32207157	0.756577	207111	26702768	0.775616	246264	32311324	0.76216	279468	36274843	0.770418	234888	31206327	0.752694	264230	34289277	0.770591	190581	25587155	0.744831	213768	28182360	0.758517	223538	29770268	0.750877	191096
Metabolism	Carbohydrate Metabolism	Galactose metabolism	0.488924	0.0777767	0.547593	0.0996419	8.1112e-05	0.00221952	-0.0586686	-0.0870956	-0.0302416		113198	26108238	0.433572	143553	24037269	0.59721	168215	27593977	0.609608	176720	32207157	0.548698	154368	26702768	0.578097	164437	32311324	0.508914	150210	36274843	0.414089	155391	31206327	0.497947	173341	34289277	0.505525	139078	25587155	0.543546	140368	28182360	0.49807	151392	29770268	0.508534	133583
Metabolism	Xenobiotics Biodegradation and Metabolism	Xylene degradation	0.0373754	0.0106322	0.0451118	0.0129273	7.72817e-05	0.00232618	-0.00773644	-0.0114773	-0.00399561		8851	26108238	0.0339012	9723	24037269	0.0404497	13310	27593977	0.0482352	14348	32207157	0.0445491	11911	26702768	0.0446059	14466	32311324	0.0447707	14320	36274843	0.0394764	12265	31206327	0.0393029	14508	34289277	0.0423106	9655	25587155	0.0377338	10767	28182360	0.0382047	11968	29770268	0.0402012	9297
Metabolism	Biosynthesis of Other Secondary Metabolites	Novobiocin biosynthesis	0.13198	0.0134279	0.122286	0.0164826	9.70388e-05	0.00243406	0.00969427	0.00493735	0.0144512		35657	26108238	0.136574	30397	24037269	0.126458	33185	27593977	0.120262	39604	32207157	0.122966	33103	26702768	0.123968	39945	32311324	0.123625	47452	36274843	0.130812	40042	31206327	0.128314	43105	34289277	0.12571	33835	25587155	0.132234	37404	28182360	0.132721	38670	29770268	0.129895	35220
Metabolism	Carbohydrate Metabolism	Fructose and mannose metabolism	0.653481	0.0990162	0.712419	0.0955923	0.000147557	0.00277592	-0.0589374	-0.0888108	-0.0290639		159990	26108238	0.612795	184532	24037269	0.767691	214541	27593977	0.777492	248236	32207157	0.770748	200090	26702768	0.749323	224956	32311324	0.696214	212602	36274843	0.586087	214123	31206327	0.686153	237925	34289277	0.693876	186979	25587155	0.730753	192011	28182360	0.681316	206642	29770268	0.694122	184405
Genetic Information Processing	Folding, Sorting and Degradation	Chaperones and folding catalysts	1.19287	0.0726892	1.15073	0.0671004	0.000145079	0.00291126	0.0421385	0.0207914	0.0634856		307338	26108238	1.17717	290449	24037269	1.20833	315558	27593977	1.14358	362680	32207157	1.12609	299864	26702768	1.12297	366072	32311324	1.13295	420287	36274843	1.15862	365276	31206327	1.17052	387791	34289277	1.13094	302966	25587155	1.18406	323720	28182360	1.14866	350187	29770268	1.1763	312268
Metabolism	Energy Metabolism	Nitrogen metabolism	0.717677	0.0280174	0.694357	0.0427006	0.000144256	0.00310151	0.0233201	0.0116127	0.0350275		192676	26108238	0.737989	171854	24037269	0.714948	195248	27593977	0.707575	236179	32207157	0.733312	192502	26702768	0.720907	231340	32311324	0.715972	258418	36274843	0.712389	226980	31206327	0.727353	244976	34289277	0.714439	190848	25587155	0.745874	206597	28182360	0.733072	216484	29770268	0.727182	198932
Metabolism	Energy Metabolism	Carbon fixation pathways in prokaryotes	1.06109	0.0828914	1.01133	0.0808685	0.000143803	0.0033296	0.0497542	0.0245838	0.0749246		280055	26108238	1.07267	254701	24037269	1.05961	273289	27593977	0.990394	314212	32207157	0.975597	260407	26702768	0.975206	320076	32311324	0.9906	381431	36274843	1.0515	322719	31206327	1.03415	333959	34289277	0.973946	263348	25587155	1.02922	284339	28182360	1.00893	306511	29770268	1.02959	275023
Environmental Information Processing	Membrane Transport	Transporters	5.53198	0.826508	5.98229	0.739804	0.000268367	0.00448769	-0.450312	-0.688717	-0.211908		1413211	26108238	5.41289	1357453	24037269	5.64728	1746843	27593977	6.33052	2075581	32207157	6.44447	1712334	26702768	6.41257	2020327	32311324	6.25269	2068054	36274843	5.70107	1823738	31206327	5.84413	2173200	34289277	6.33784	1492855	25587155	5.83439	1700785	28182360	6.03493	1753579	29770268	5.89037	1454420
Metabolism	Lipid Metabolism	Secondary bile acid biosynthesis	0.000700615	0.000351554	0.000953375	0.000470091	0.000258783	0.00458198	-0.000252759	-0.000385428	-0.000120091		152	26108238	0.000582192	198	24037269	0.000823721	206	27593977	0.00074654	306	32207157	0.000950099	217	26702768	0.00081265	177	32311324	0.000547796	172	36274843	0.000474158	194	31206327	0.000621669	163	34289277	0.000475367	193	25587155	0.000754285	150	28182360	0.000532248	244	29770268	0.00081961	180
Organismal Systems	Environmental Adaptation	Plant-pathogen interaction	0.119938	0.00625457	0.115634	0.00813941	0.000349992	0.00501656	0.00430439	0.00199165	0.00661712		32064	26108238	0.122812	28014	24037269	0.116544	30865	27593977	0.111854	37059	32207157	0.115064	31241	26702768	0.116995	37142	32311324	0.11495	44223	36274843	0.121911	37028	31206327	0.118655	39215	34289277	0.114365	29461	25587155	0.11514	33271	28182360	0.118056	34893	29770268	0.117208	31055
Metabolism	Biosynthesis of Other Secondary Metabolites	Tropane, piperidine and pyridine alkaloid biosynthesis	0.114823	0.00974538	0.107469	0.0142219	0.000338518	0.00509469	0.00735447	0.00342021	0.0112887		31571	26108238	0.120924	28822	24037269	0.119905	30542	27593977	0.110684	38518	32207157	0.119595	32219	26702768	0.120658	37181	32311324	0.115071	41792	36274843	0.115209	37182	31206327	0.119149	39751	34289277	0.115928	31989	25587155	0.12502	34407	28182360	0.122087	35877	29770268	0.120513	33290
Metabolism	Carbohydrate Metabolism	Amino sugar and nucleotide sugar metabolism	1.1882	0.0981863	1.25744	0.131212	0.000331977	0.00525922	-0.069241	-0.106277	-0.032205		291673	26108238	1.11717	318733	24037269	1.326	363938	27593977	1.3189	396673	32207157	1.23163	330082	26702768	1.23613	376227	32311324	1.16438	375238	36274843	1.03443	364109	31206327	1.16678	396633	34289277	1.15673	320926	25587155	1.25425	330042	28182360	1.17109	353606	29770268	1.18778	318311
Environmental Information Processing	Membrane Transport	Bacterial secretion system	0.784555	0.0394012	0.756402	0.0579113	0.000710539	0.00972147	0.0281532	0.0121572	0.0441493		211916	26108238	0.811683	174783	24037269	0.727133	208206	27593977	0.754534	251200	32207157	0.779951	205790	26702768	0.770669	262358	32311324	0.811969	314264	36274843	0.866341	249797	31206327	0.800469	277439	34289277	0.809113	193506	25587155	0.756262	223754	28182360	0.793951	237840	29770268	0.798918	197849
Genetic Information Processing	Replication and Repair	Non-homologous end-joining	0.013804	0.00776849	0.0100678	0.00659868	0.000879214	0.0115062	0.00373624	0.00156043	0.00591205		3720	26108238	0.0142484	1313	24037269	0.00546235	1419	27593977	0.00514243	1387	32207157	0.0043065	1463	26702768	0.00547883	3122	32311324	0.00966225	6080	36274843	0.0167609	3033	31206327	0.00971918	3490	34289277	0.0101781	1704	25587155	0.00665959	2895	28182360	0.0102724	2926	29770268	0.0098286	1894
Metabolism	Carbohydrate Metabolism	Starch and sucrose metabolism	0.745939	0.0924017	0.790905	0.0854842	0.00133717	0.0160995	-0.044965	-0.0721364	-0.0177937		186958	26108238	0.716088	202257	24037269	0.841431	235372	27593977	0.852983	283656	32207157	0.880723	227085	26702768	0.850417	265016	32311324	0.820195	274627	36274843	0.757073	254140	31206327	0.814386	284040	34289277	0.828364	210755	25587155	0.823675	223469	28182360	0.792939	240835	29770268	0.808978	207113
Metabolism	Xenobiotics Biodegradation and Metabolism	Toluene degradation	0.185655	0.0150614	0.175009	0.023394	0.00132033	0.0165591	0.0106454	0.00425507	0.0170356		50262	26108238	0.192514	43184	24037269	0.179654	49476	27593977	0.1793	62542	32207157	0.194187	48448	26702768	0.181434	63440	32311324	0.19634	76348	36274843	0.210471	61420	31206327	0.196819	68188	34289277	0.198861	47358	25587155	0.185085	54354	28182360	0.192865	57737	29770268	0.193942	49206
Metabolism	Amino Acid Metabolism	Glycine, serine and threonine metabolism	0.88629	0.0240671	0.870099	0.0357671	0.00152282	0.0176295	0.0161905	0.00633388	0.0260472		231589	26108238	0.887034	219354	24037269	0.912558	243602	27593977	0.882809	283089	32207157	0.878963	233052	26702768	0.872763	280733	32311324	0.868838	315404	36274843	0.869484	278557	31206327	0.89263	294929	34289277	0.86012	230569	25587155	0.901112	248162	28182360	0.880558	264071	29770268	0.887029	236939
Cellular Processes	Cell Growth and Death	Apoptosis	0.00359583	0.0028207	0.00555747	0.00446958	0.00184856	0.0191868	-0.00196164	-0.00317794	-0.000745341		517	26108238	0.00198022	860	24037269	0.00357778	1717	27593977	0.00622237	668	32207157	0.00207407	620	26702768	0.00232186	1040	32311324	0.00321869	458	36274843	0.00126258	558	31206327	0.0017881	924	34289277	0.00269472	768	25587155	0.00300151	747	28182360	0.00265059	802	29770268	0.00269396	430
Organismal Systems	Endocrine System	Insulin signaling pathway	0.0662208	0.00421346	0.0714212	0.01272	0.00191891	0.019253	-0.00520037	-0.0084215	-0.00197925		16313	26108238	0.0624822	15990	24037269	0.0665217	18898	27593977	0.068486	21567	32207157	0.0669634	17944	26702768	0.067199	20897	32311324	0.0646739	22238	36274843	0.0613042	20110	31206327	0.0644421	22974	34289277	0.0670005	16598	25587155	0.0648685	18389	28182360	0.06525	18834	29770268	0.0632645	16500
Human Diseases	Infectious Diseases	Staphylococcus aureus infection	0.0272346	0.0201281	0.0407403	0.0302809	0.00173039	0.0192907	-0.0135057	-0.0218296	-0.0051818		3284	26108238	0.0125784	8450	24037269	0.0351537	12673	27593977	0.0459267	5828	32207157	0.0180954	5307	26702768	0.0198743	8090	32311324	0.0250377	3489	36274843	0.00961824	4885	31206327	0.0156539	7412	34289277	0.0216161	5569	25587155	0.0217648	5239	28182360	0.0185896	5910	29770268	0.019852	3197
Metabolism	Metabolism of Cofactors and Vitamins	Biotin metabolism	0.177383	0.0259378	0.164063	0.0274288	0.00184728	0.0198583	0.0133192	0.00502803	0.0216103		50437	26108238	0.193184	35913	24037269	0.149405	39672	27593977	0.143771	46482	32207157	0.144322	41252	26702768	0.154486	51501	32311324	0.15939	66712	36274843	0.183907	50788	31206327	0.162749	53628	34289277	0.156399	39653	25587155	0.154972	46700	28182360	0.165706	48505	29770268	0.162931	43806
Human Diseases	Immune System Diseases	Systemic lupus erythematosus	0.0113904	0.0067391	0.00845122	0.00586536	0.00282565	0.0274362	0.00293913	0.00102596	0.00485229		3091	26108238	0.0118392	1038	24037269	0.00431829	1104	27593977	0.00400087	1046	32207157	0.00324773	1177	26702768	0.00440778	2739	32311324	0.0084769	5818	36274843	0.0160387	2742	31206327	0.00878668	3145	34289277	0.00917196	1287	25587155	0.00502987	2382	28182360	0.0084521	2382	29770268	0.00800127	1315
Genetic Information Processing	Replication and Repair	Chromosome	1.68187	0.138981	1.6225	0.120367	0.0033446	0.0279645	0.0593639	0.0200173	0.0987106		435915	26108238	1.66965	401322	24037269	1.66958	433646	27593977	1.57152	485877	32207157	1.5086	411867	26702768	1.54241	500806	32311324	1.54994	592356	36274843	1.63297	501772	31206327	1.60792	530376	34289277	1.54677	413178	25587155	1.61479	446009	28182360	1.58258	475321	29770268	1.59663	423302
Human Diseases	Infectious Diseases	Bacterial invasion of epithelial cells	0.00364811	0.00159895	0.00499991	0.00336957	0.0029913	0.0281369	-0.0013518	-0.002231	-0.0004726		750	26108238	0.00287266	1293	24037269	0.00537915	1567	27593977	0.00567878	1703	32207157	0.00528764	1126	26702768	0.00421679	1643	32311324	0.0050849	1339	36274843	0.00369126	1401	31206327	0.00448947	1747	34289277	0.00509489	1069	25587155	0.00417788	1065	28182360	0.00377896	1264	29770268	0.00424585	853
Human Diseases	Neurodegenerative Diseases	Parkinson's disease	0.0353126	0.0204042	0.0264921	0.0180112	0.00330925	0.0284596	0.00882045	0.00298156	0.0146593		9536	26108238	0.0365249	3381	24037269	0.0140657	3494	27593977	0.0126622	3408	32207157	0.0105815	3750	26702768	0.0140435	8385	32311324	0.0259507	17596	36274843	0.0485074	8524	31206327	0.027315	9817	34289277	0.0286299	4248	25587155	0.0166021	7726	28182360	0.0274143	7443	29770268	0.0250015	4596
Metabolism	Lipid Metabolism	Primary bile acid biosynthesis	0.000871562	0.000468379	0.00109362	0.000480149	0.00328331	0.0290669	-0.000222057	-0.000368788	-7.53259e-05		208	26108238	0.000796683	230	24037269	0.000956847	228	27593977	0.000826267	342	32207157	0.00106188	241	26702768	0.000902528	206	32311324	0.000637547	192	36274843	0.000529292	236	31206327	0.000756257	194	34289277	0.000565775	254	25587155	0.000992686	204	28182360	0.000723857	277	29770268	0.000930459	212
Organismal Systems	Circulatory System	Cardiac muscle contraction	0.0352531	0.0204216	0.0264117	0.0180311	0.00326746	0.0298032	0.00884142	0.00299671	0.0146861		9510	26108238	0.0364253	3365	24037269	0.0139991	3478	27593977	0.0126042	3378	32207157	0.0104884	3736	26702768	0.0139911	8366	32311324	0.0258919	17570	36274843	0.0484358	8503	31206327	0.0272477	9800	34289277	0.0285804	4210	25587155	0.0164536	7709	28182360	0.027354	7420	29770268	0.0249242	4573
Metabolism	Xenobiotics Biodegradation and Metabolism	Styrene degradation	0.0343179	0.0111132	0.0294111	0.010613	0.00416478	0.0321436	0.0049068	0.00157607	0.00823753		9555	26108238	0.0365976	5808	24037269	0.0241625	6558	27593977	0.0237661	7699	32207157	0.0239046	6186	26702768	0.0231661	10453	32311324	0.0323509	16179	36274843	0.0446012	10301	31206327	0.0330093	11661	34289277	0.0340077	6207	25587155	0.0242583	8615	28182360	0.0305688	8696	29770268	0.0292104	6046
Metabolism	Biosynthesis of Other Secondary Metabolites	Caffeine metabolism	1.08094e-05	8.27416e-06	1.65773e-05	1.45069e-05	0.00399746	0.0325199	-5.76792e-06	-9.64781e-06	-1.88803e-06		0	26108238	0	3	24037269	1.24806e-05	4	27593977	1.44959e-05	4	32207157	1.24196e-05	1	26702768	3.74493e-06	4	32311324	1.23796e-05	3	36274843	8.27019e-06	3	31206327	9.61344e-06	4	34289277	1.16655e-05	4	25587155	1.56328e-05	4	28182360	1.41933e-05	4	29770268	1.34362e-05	3
Metabolism	Biosynthesis of Other Secondary Metabolites	Penicillin and cephalosporin biosynthesis	0.0203808	0.00636569	0.0233899	0.00675697	0.00414098	0.0328009	-0.00300906	-0.00504891	-0.000969208		4932	26108238	0.0188906	6637	24037269	0.0276113	8736	27593977	0.0316591	8105	32207157	0.0251652	6387	26702768	0.0239189	7025	32311324	0.0217416	5103	36274843	0.0140676	6883	31206327	0.0220564	7003	34289277	0.0204233	7164	25587155	0.0279984	6194	28182360	0.0219783	6786	29770268	0.0227946	6800
Human Diseases	Neurodegenerative Diseases	Alzheimer's disease	0.0976301	0.0278659	0.0862867	0.0234991	0.00450346	0.0338885	0.0113433	0.00356942	0.0191172		25491	26108238	0.0976358	17003	24037269	0.070736	18621	27593977	0.0674821	19681	32207157	0.0611075	17657	26702768	0.0661242	26296	32311324	0.0813832	40288	36274843	0.111063	26377	31206327	0.0845245	28645	34289277	0.0835392	18416	25587155	0.0719736	23467	28182360	0.0832684	24119	29770268	0.0810171	18760
Metabolism	Xenobiotics Biodegradation and Metabolism	Dioxin degradation	0.0662761	0.0123114	0.0728063	0.0157208	0.00472392	0.0346805	-0.00653017	-0.0110191	-0.00204129		16757	26108238	0.0641828	15928	24037269	0.0662638	21882	27593977	0.0792999	24020	32207157	0.0745797	19313	26702768	0.0723258	25209	32311324	0.0780191	27106	36274843	0.074724	21794	31206327	0.0698384	25747	34289277	0.0750876	16692	25587155	0.0652359	19503	28182360	0.0692029	21116	29770268	0.0709298	16399
Environmental Information Processing	Membrane Transport	Phosphotransferase system (PTS)	0.61188	0.207392	0.701757	0.199766	0.00511892	0.0366856	-0.0898772	-0.152361	-0.0273934		148566	26108238	0.569039	169028	24037269	0.703191	233375	27593977	0.845746	281454	32207157	0.873887	233637	26702768	0.874954	265173	32311324	0.820681	247997	36274843	0.683661	228146	31206327	0.731089	286789	34289277	0.836381	184214	25587155	0.719947	206249	28182360	0.731837	219319	29770268	0.736705	168654
Metabolism	Biosynthesis of Other Secondary Metabolites	Phenylpropanoid biosynthesis	0.0508474	0.0231396	0.060484	0.0214247	0.0058392	0.0408744	-0.00963663	-0.0164443	-0.00282898		13481	26108238	0.051635	14794	24037269	0.0615461	18346	27593977	0.0664855	27888	32207157	0.0865894	21454	26702768	0.0803437	23777	32311324	0.0735872	22690	36274843	0.0625502	21066	31206327	0.0675055	26876	34289277	0.0783802	16799	25587155	0.065654	19377	28182360	0.0687558	20305	29770268	0.0682056	16812
Metabolism	Amino Acid Metabolism	Histidine metabolism	0.45243	0.036895	0.43625	0.0376149	0.00623671	0.0426647	0.0161806	0.00466295	0.0276983		121383	26108238	0.464922	105828	24037269	0.440266	114238	27593977	0.413996	132456	32207157	0.411263	113637	26702768	0.425563	134916	32311324	0.41755	162134	36274843	0.44696	137692	31206327	0.441231	142558	34289277	0.415751	113273	25587155	0.442695	123696	28182360	0.438913	129436	29770268	0.434783	117729
Organismal Systems	Digestive System	Carbohydrate digestion and absorption	0.0264086	0.00917512	0.0298825	0.00752058	0.0072176	0.0482777	-0.00347389	-0.00599473	-0.000953059		6383	26108238	0.0244482	8925	24037269	0.0371298	9917	27593977	0.035939	12382	32207157	0.0384449	10019	26702768	0.0375205	10568	32311324	0.0327068	8927	36274843	0.0246093	10180	31206327	0.0326216	11242	34289277	0.0327858	9199	25587155	0.0359516	9194	28182360	0.0326232	9889	29770268	0.0332177	9002
Cellular Processes	Cell Growth and Death	Meiosis - yeast	0.00420227	0.00231572	0.00813699	0.0115784	0.00807029	0.0495747	-0.00393471	-0.00681199	-0.00105743		573	26108238	0.00219471	768	24037269	0.00319504	794	27593977	0.00287744	812	32207157	0.00252118	742	26702768	0.00277874	640	32311324	0.00198073	670	36274843	0.00184701	840	31206327	0.00269176	1204	34289277	0.0035113	665	25587155	0.00259896	1018	28182360	0.00361219	495	29770268	0.00166273	689
Human Diseases	Cancers	Pathways in cancer	0.0449716	0.00405977	0.0427887	0.00570443	0.00763486	0.0499586	0.0021828	0.00059158	0.00377403		12442	26108238	0.0476555	10894	24037269	0.0453213	11557	27593977	0.0418823	14545	32207157	0.0451608	11544	26702768	0.0432315	14029	32311324	0.0434182	16565	36274843	0.0456653	14213	31206327	0.0455453	14535	34289277	0.0423893	11799	25587155	0.046113	12839	28182360	0.0455569	13592	29770268	0.0456563	12620
[truncated: 494 more columns]

## Sheet: Table S4
Taxon	Number		Features	Mean_auc
Streptococcus	1		2,4,5,6,7,8,9,10	0.875556
Actinomyces	2		2,3,5,6,8	0.867222
Lautropia	3		2,6,7,10	0.85
Neisseria	4		1,2,3,5,6,7,8,9,10	0.849722
Neisseria subflava	5		1,2,3,4,5,6,7,8,10	0.847222
Haemophilus parainfluenzae	6		2,5,6,8,9,10	0.847222
Haemophilus	7		1,2,6,8	0.846389
Veillonella dispar	8		2,5,6,7,8,9,10	0.845
Prevotella	9		2,3,5,8,9	0.839722
Veillonella	10		1,2,5,6,8,10	0.837778
			2,4,5,9,10	0.836389
			2,4,5,6,7,8,10	0.835
			1,2,5,8	0.834444
			2,3,5,8,10	0.833889
			2,6,8,10	0.832778
			1,2,3,5,7,8	0.831667
			2,3,4,5,8,9,10	0.831111
			2,3,4,6,7,8	0.83
			2,3,4,5,7,10	0.83
			1,2	0.829444
			1,2,3,6,7	0.828333
			2,5,6,8,10	0.828333
			2,3,5,6,7,8	0.826111
			2,4,5,7,8	0.825556
			1,2,3,5,7,10	0.825556
			1,2,7,10	0.823333
			2,3,4,6,7,8,9,10	0.823333
			1,2,5,7,8,9,10	0.823056
			2,3,6,8,9	0.822778
			1,2,5,7,8,9	0.820833
			2,3,6,7,8,9	0.820556
			1,2,5,7,9,10	0.819444
			1,2,4,6,8,10	0.819444
			2,4,5,6,7,10	0.819444
			2,3,5,6,8,9,10	0.818889
			1,2,5,6,7,8,9,10	0.817778
			1,2,5,6,7,8,10	0.816111
			2,4,5,8,9	0.815556
			2,5,7,8,10	0.815
			2,3,4,8,10	0.814444
			2,3,5,6,7,8,9,10	0.813333
			2,4,5,6,7,8,9	0.811667
			1,2,5,6,7,9,10	0.811111
			2,4,5,7,9,10	0.811111
			2,4,6,8	0.811111
			2,4,7,9,10	0.810833
			1,2,4,5,8,9,10	0.810556
			2,4,5,6,8,9,10	0.810556
			1,2,3,4,6,7,8,9	0.81
			1,2,4,6,8,9,10	0.81
			1,2,5,9,10	0.81
			2,3,4,7,8	0.809167
			1,2,3,5,8,9	0.809167
			1,2,3,4,5,10	0.808889
			2,5,7,9,10	0.808333
			1,2,5,6,8	0.808333
			2,4,5,8,9,10	0.808333
			2,4,6,7,9,10	0.808333
			1,2,3,4,5,7,8	0.808056
			1,2,4,5,6,8,9,10	0.807778
			1,2,4,8,10	0.807778
			1,2,3,4,6,7,8	0.807778
			1,2,4,5,8,10	0.807222
			2,3,4,6,8,9	0.807222
			2,3,4,6,8	0.806667
			1,2,4,7,9,10	0.806389
			1,2,3,5,9,10	0.806111
			1,2,8,10	0.806111
			2,5,8,10	0.805556
			1,2,4,5,6,8	0.805278
			1,2,3,5,8	0.805
			2,4,5,6,10	0.805
			1,2,7,8,10	0.804444
			2,4,7,8,9	0.803889
			2,6,7,8,9	0.803333
			2,7,8,10	0.803056
			4,6,7,8,9,10	0.802778
			2,3,4,8	0.801111
			2,3,5,6,7,8,10	0.801111
			2,5,6,7,10	0.800833
			1,2,5,6,7,8,9	0.800556
			2,3,4,7,10	0.800556
			2,6,7,8,10	0.8
			1,2,3,5,6,7,10	0.799444
			1,2,4,5,6,8,9	0.799444
			1,2,5,7,8	0.799444
			1,2,6,8,10	0.799167
			1,2,3,5,6,7,8	0.798889
			1,5,6,8	0.798889
			2,3,7,8	0.798889
			2,4,10	0.798889
			2,4,5,8,10	0.798333
			1,2,5,10	0.797778
			1,2,6,7,8,9	0.797778
			2,4,7,8,10	0.797778
			1,2,4,5,7,9,10	0.797222
			2,3,5,6,7,9,10	0.796667
			2,4,5,6,9,10	0.796667
			1,2,4,5,7,9	0.796667
			1,2,4,5,6,7,8	0.796111
			1,2,6,7,9,10	0.795833
			2,4,6,9,10	0.794722
			1,2,4,5,8	0.794444
			2,3,4,5,6,8,10	0.794444
			2,4,5,9	0.794444
			2,3,4,6,7,8,10	0.793333
			2,3,5,7,10	0.793333
			2,5,7,9	0.793056
			2,3,4,5,6,7,8,9,10	0.792778
			1,2,3,6,7,8,9	0.792222
			1,2,4,5,8,9	0.791667
			1,2,3,5,6,9,10	0.791111
			1,2,3,9,10	0.791111
			1,2,5,6,8,9	0.791111
			2,3,7,8,10	0.791111
			1,2,6,8,9,10	0.790556
			1,2,3,4,8,9	0.790278
			1,2,4,5,6,7,9	0.79
			1,2,4,5,6,7,9,10	0.79
			1,3,6,8,10	0.79
			2,3,4,5,8,10	0.789167
			1,2,3,5,10	0.788889
			1,2,4,5,7,8,10	0.788889
			1,2,3,4,6,7	0.788889
			2,3,4,5,10	0.788611
			2,5,7,8,9,10	0.788333
			2,4,8,9,10	0.788333
			2,5,6,7,9,10	0.788333
			1,2,4,5,6,7,8,10	0.788333
			1,2,3,4,7,8,10	0.787778
			2,4,6,7,8,9	0.787222
			1,2,3,6,7,8,10	0.787222
			1,2,3,4,5,6,7,8,9,10	0.787222
			1,2,3,4,5,8	0.786667
			2,3,4,6,10	0.786667
			2,4,5,10	0.786389
			1,2,4,6,7,8	0.786111
			1,2,3,7,10	0.785556
			1,2,4,5,7,8	0.785556
			2,3,4,5,7,9,10	0.785556
			1,2,4,6,7,8,10	0.785556
			2,3,6,7,9,10	0.785278
			1,2,7,8	0.785
			1,6,8,10	0.785
			2,3,4,5,6,7,10	0.785
			1,2,4,7	0.785
			2,3,6,8,9,10	0.784444
			1,2,3,4,6,9,10	0.784444
			2,3,4,5,6,7,8,9	0.783889
			2,3,4,6,9,10	0.783889
			1,2,3,4,6,7,8,9,10	0.783333
			1,2,10	0.783333
			2,5,6,9	0.782778
			1,2,3,4,5,6,10	0.782778
			1,2,3,5,6,8,10	0.782778
			2,3,6,8	0.782222
			2,3,4,8,9,10	0.782222
			1,2,4,6,7,10	0.781667
			1,2,5,6,9,10	0.781667
			1,2,4,5,10	0.781667
			1,2,5,7,8,10	0.781389
			1,2,3,4,5,6,8,10	0.781111
			1,2,4,5,6,9,10	0.78
			1,2,6,7	0.779722
			1,2,3,4,6,10	0.779444
			5,6,7,8,10	0.779444
			1,5,7,8,9,10	0.778889
			2,4,7,10	0.778889
			2,4,6,8,9,10	0.778889
			1,2,3,6	0.778333
			2,5,6,7,9	0.778333
			2,4,6,9	0.778333
			1,2,6,7,9	0.777778
			2,4,5,6,8,9	0.7775
			1,2,5,6,7,10	0.7775
			1,2,4,8,9	0.777222
			1,2,4,6,8,9	0.777222
			2,3,6,8,10	0.776667
			1,2,4,5,7,10	0.776667
			1,2,4,7,8	0.776667
			2,3,5,6,10	0.776667
			2,4,9,10	0.776111
			2,5,8,9	0.776111
			1,2,3,5,6,10	0.776111
			1,2,3,4,5,6,8	0.775833
			1,3,5	0.775833
			2,7,9,10	0.775556
			2,4,5,7,10	0.775556
			1,2,3,4,5,9,10	0.775
			1,2,3,4,8	0.775
			2,3,5,6,8,10	0.775
			2,3,6,7,10	0.775
			1,2,3,4,6,9	0.774722
			1,2,6,7,10	0.774722
			1,2,4,6,9,10	0.774444
			2,6,8,9,10	0.774444
			1,2,3,7,8	0.774444
			2,4,5,7,8,9,10	0.774444
			2,5,6,7,8,10	0.774444
			2,3,6,7,8	0.774167
			1,2,3,4,10	0.773611
			1,2,3,4,9	0.773611
			2,7,8	0.773611
			1,2,3,4,5,8,9	0.773333
			1,2,5,6,9	0.773333
			2,3,5,8,9,10	0.773333
			1,2,3,6,7,8	0.773333
			2,3,7,8,9,10	0.773333
			2,4,6,8,9	0.773333
			1,2,3,6,8,9,10	0.772778
			1,2,5,6,7,8	0.771667
			1,2,5,9	0.771667
			1,2,7,8,9,10	0.771667
			2,5,6,10	0.771667
			2,3,4,6,8,9,10	0.771667
			2,5,7,8,9	0.771667
			1,2,3,4,5,6,9,10	0.771111
			1,5,6,7,8,9,10	0.771111
			1,3,4,5,6,7,8	0.771111
			1,2,3,4,5,7,8,9	0.770833
			2,3,4,5,6,8,9,10	0.770556
			1,4,8,10	0.770556
			2,3,4,6,9	0.770556
			2,5,8,9,10	0.770556
			2,3,5,7,8	0.77
			2,4,7,8	0.77
			1,2,3,4,6,8	0.77
			1,2,3,6,7,8,9,10	0.77
			1,2,3,8,10	0.77
			2,5,6,9,10	0.77
			1,2,3,5,8,9,10	0.769722
			1,4,6,7,10	0.769444
			2,4,5,6,8	0.769444
			2,4,6,7,10	0.769444
			2,4,5,6,7,8	0.768889
			1,2,3,4,5,6,7,8,9	0.768889
			2,7,8,9,10	0.768889
			3,4,5,7,8,10	0.768611
			2,3,4,5,8,9	0.768333
			2,3,7,10	0.768333
			2,6,7,8	0.768333
			1,2,3,4	0.768333
			2,4,5,7,8,9	0.767778
			1,2,4,5,6,7,8,9,10	0.767778
			1,5,6,7,10	0.767778
			1,2,3,4,5,8,9,10	0.767222
			1,2,4,5,6,10	0.767222
			2,3,5,6,7,10	0.767222
			2,3,4,5,6,7,9,10	0.767222
			1,2,3,4,6,8,9,10	0.766944
			1,4,6,7,9	0.766667
			2,3,7,8,9	0.766667
			1,7,8,9,10	0.766111
			2,3,5,10	0.766111
			2,5,10	0.766111
			1,2,4,5,6,7,10	0.765556
			1,2,4,6,7,8,9	0.765556
			1,2,3,6,7,10	0.765
			2,3,5,6,9,10	0.764722
			1,3,5,6,8,9	0.764444
			2,3,8,10	0.764167
			1,2,8,9,10	0.763889
			1,2,4,9,10	0.763333
			1,2,4,5	0.762778
			2,5,6,8,9	0.762778
			2,3,4,7,9,10	0.762778
			1,2,3,6,8,10	0.762222
			2,5,7,8	0.762222
			1,2,5,6	0.762222
			1,3,5,6,7,8	0.761667
			1,2,3,4,6,8,10	0.761667
			1,5,8,10	0.761667
			2,5,9,10	0.761667
			1,2,6,8,9	0.761111
			1,2,3,6,7,9,10	0.761111
			2,3,4,5,9	0.761111
			2,3,4,5,7,8,10	0.761111
			1,2,4,6,7,9	0.760556
			1,2,4,7,8,9	0.760556
			2,3,5,6,9	0.760556
			2,5,7,10	0.760556
			1,5,6,9	0.760556
			1,2,3,5,6	0.760278
			3,4,7,8,9,10	0.76
			1,2,3,7	0.76
			1,2,3,7,9	0.76
			1,2,3,4,5,6,7,10	0.759444
			1,2,6,9	0.759167
			1,2,3,5,6,8,9,10	0.758333
			1,2,4,8	0.758333
			1,2,7,9,10	0.758333
			2,4,6,7,8,10	0.757778
			2,3,5,9,10	0.757222
			1,2,3,4,7	0.756944
			1,2,5,7,10	0.756944
			1,2,3,5,7,8,9	0.756667
			1,2,3,7,8,10	0.756111
			1,2,8,9	0.756111
			2,3,4,9,10	0.756111
			2,3,5,7,8,10	0.756111
			2,4,8	0.756111
			1,2,3,5,6,8	0.755833
			1,2,3,4,5,6,8,9,10	0.755556
			6,7,8,10	0.755556
			1,4,5,6,7,8	0.755
			1,4,6,8,10	0.755
			1,4,8	0.755
			2,5,6,8	0.755
			5,7,10	0.755
			2,4,5,6,8,10	0.754722
			1,2,4,7,10	0.754444
			1,2,4,5,7,8,9,10	0.754444
			1,3,4,5,6,8,10	0.754444
			1,2,4,10	0.753889
			1,2,3,4,6,8,9	0.753889
			2,4,5,6,9	0.753889
			1,2,3,6,8	0.753889
			2,5,6,7,8	0.753889
			1,2,3,5,6,7,9	0.753333
			1,2,5,6,8,9,10	0.752778
			2,3,4,5,6,9,10	0.752778
			1,2,4,5,9,10	0.752778
			1,2,3,10	0.752222
			1,2,4,6,8	0.752222
			1,5,8,9,10	0.751667
			5,9,10	0.751667
			2,4,9	0.751111
			1,2,7,8,9	0.750833
			1,2,7,9	0.750556
			1,4,5,7,8,9	0.750556
			1,2,6,7,8,9,10	0.750556
			1,2,4,5,6,7	0.75
			2,6,8,9	0.75
			1,2,6,7,8	0.75
			2,3,4,5,6,10	0.75
			2,4,5,8	0.749722
			1,4,7,8,9,10	0.749444
			2,8	0.749444
			1,2,5	0.749444
			4,7,8,10	0.749167
			1,2,3,5,8,10	0.748889
			2,3,5,7,8,9,10	0.748889
			2,8,10	0.748889
			2,3,5,6,8,9	0.748889
			2,3,4,7,8,9	0.748611
			1,2,4,5,6,8,10	0.748333
			1,2,4,5,7,8,9	0.748333
			4,5,6,7,9,10	0.748333
			1,2,9,10	0.748333
			2,3,5,7,9,10	0.748333
			1,2,3,5,7,8,10	0.748056
			1,2,4,7,8,9,10	0.747778
			2,5,6,7,8,9	0.747778
			1,2,6,9,10	0.747778
			2,3,4,7,8,9,10	0.747778
			1,3,4,5,6,7,10	0.747222
			1,2,3,5,7,8,9,10	0.746944
			1,2,3,4,9,10	0.746667
			1,2,3,4,5,7,8,10	0.746667
			2,4,6,7,8,9,10	0.746667
			3,5,8,9,10	0.746667
			2,3,4,5,9,10	0.746111
			1,2,3,4,8,9,10	0.745556
			1,2,3,4,6	0.745278
			1,3,6,10	0.745278
			1,2,5,8,10	0.745
			1,2,3,5,6,7	0.744722
			2,7,9	0.744722
			3,4,7,8,10	0.744444
			1,2,5,6,10	0.743611
			6,8,9	0.743333
			1,2,3,5,6,8,9	0.743333
			1,2,3,4,5,6,8,9	0.743056
			1,4,6,7,8,9,10	0.742778
			2,5,9	0.742778
			1,5,6,7,8,9	0.742778
			2,3,4,5,8	0.742778
			1,2,3,5,6,7,9,10	0.742222
			1,3,6,7,8,9,10	0.742222
			2,4,5,7,9	0.742222
			1,2,4,6,7,8,9,10	0.741111
			1,2,4,5,6,7,8,9	0.741111
			1,5,7,10	0.740556
			2,4,5,6,7,9,10	0.740556
			1,6,7,8,10	0.74
			1,2,3,4,5,6,7,9,10	0.74
			1,2,3,6,8,9	0.739722
			1,2,3,4,6,7,9	0.739444
			1,3,7,8,10	0.739444
			1,2,3,4,6,7,10	0.738889
			2,3,4,6,7,9	0.738889
			1,2,5,6,7,9	0.738889
			1,3,6,7,10	0.738889
			2,3,9	0.738611
			1,2,4,6,7,9,10	0.738333
			1,2,5,7,9	0.738333
			1,3,5,7,8,10	0.738333
			3,7,9,10	0.738333
			4,5,7,8,9	0.738333
			1,7,10	0.738333
			2,6,8	0.738056
			2,6,7,9,10	0.737778
			1,2,3,8	0.737778
			1,2,3,7,9,10	0.737778
			2,3,4,5,6,7,8,10	0.737778
			2,3,4,10	0.737222
			1,3,4,6,8	0.736667
			3,5,7,8,10	0.736667
			2,5,8	0.736111
			1,8,9	0.736111
			1,2,4,7,9	0.736111
			2,3,4,6,7,8,9	0.735556
			3,5,6,7,8	0.735556
			2,8,9,10	0.735
			1,3,4,5,7,8	0.735
			2,3,8,9	0.735
			4,5,8,10	0.735
			2,4,7,8,9,10	0.734722
			2,3,4,5,6,7,8	0.734444
			1,3,5,6,10	0.734444
			2,3,5,6,7,8,9	0.734167
			1,6,8,9,10	0.734167
			3,5,6,8,9,10	0.733889
			1,2,4,5,6,9	0.733889
			2,3,4,8,9	0.733889
			1,2,5,8,9	0.733611
			1,3,4,5,7,8,9	0.733333
			1,2,4,6,7	0.733333
			1,3,4,8,9	0.733056
			1,3,6,8,9,10	0.732778
			4,10	0.732778
			1,4,6,8,9,10	0.7325
			1,6,10	0.732222
			1,2,3,4,5,8,10	0.731667
			1,3,5,8	0.731667
			2,3,4,7,9	0.731111
			1,2,3,4,5,6,7	0.731111
			2,6,9,10	0.731111
			1,2,4,6,10	0.730556
			2,3,4,5,6,8	0.730556
			1,3,4,6,7,8,10	0.73
			1,2,3,4,5,7	0.73
			1,4,5,7,8	0.73
			1,5,6,7	0.73
			1,7,8,10	0.729444
			1,2,3,7,8,9	0.729444
			1,4,7,8,10	0.729444
			1,3,4,6,7,9	0.729444
			1,5,6,7,8,10	0.728889
			5,8,10	0.728889
			1,2,7	0.728889
			1,2,6,10	0.728889
			1,3,5,8,9,10	0.728889
			4,5,8,9,10	0.728889
			1,2,3,7,8,9,10	0.728333
			2,4,7,9	0.728333
			1,2,6,7,8,10	0.728333
			1,4,6,7,8,10	0.728056
			2,3,10	0.728056
			2,6,10	0.727778
			2,4,5,7,8,10	0.7275
			1,2,3,5	0.7275
			2,4,8,10	0.726944
			1,2,3,4,5,7,10	0.726667
			2,3,4,5,6,7,9	0.726667
			2,3,5,7,8,9	0.726667
			2,7,8,9	0.726667
			1,3,4,6,7,10	0.726389
			1,2,3,4,6,7,8,10	0.726389
			1,2,3,6,10	0.726111
			1,3,4,5,6,7	0.726111
			2,4,6,7,8	0.726111
			1,8,9,10	0.725556
			2,3,7,9,10	0.725556
			1,2,3,4,5,6,9	0.725
			1,3,4,5,6,8,9,10	0.725
			1,2,4,5,7	0.725
			2,3,4,7,8,10	0.725
			2,3,5,9	0.725
			1,2,3,4,5,7,9,10	0.725
			2,4,6,7,9	0.724722
			2,3,6,7,8,9,10	0.724722
			2,3,4,5,7,8	0.724444
			2,4,6,8,10	0.724444
			1,2,9	0.724444
			2,3,5,8	0.724444
			1,2,3,4,5,9	0.723889
			1,2,3,5,7,9,10	0.723889
			4,5,8	0.723889
			2,3,4,5,7,8,9,10	0.723333
			2,6,9	0.723333
			3,4,5,8,9	0.723056
			1,4,6,7,8,9	0.722778
			1,5,7,9,10	0.722778
			1,2,4,5,9	0.7225
			1,2,3,4,5,6	0.7225
			1,2,3,4,5,7,8,9,10	0.7225
			1,6,8,9	0.722222
			1,4,5,6,7,8,9,10	0.721944
			1,3,7,10	0.721667
			1,3,6,7,8,10	0.721667
			1,4,5,8,9,10	0.721667
			1,3,5,6,7,10	0.721111
			1,3,5,6,7,9	0.720556
			2,3,6,7,8,10	0.720556
			2,3,4,9	0.72
			1,3,4,7,10	0.719722
			1,3,4,5,6,7,8,10	0.719444
			1,5,7,8,10	0.719444
			1,2,3,5,6,7,8,10	0.719444
			1,4,5,6,8,10	0.718889
			5,6,7,8	0.718333
			3,4,6,8,9,10	0.718333
			2,3,6,10	0.718333
			3,4,8,10	0.718056
			1,2,4,8,9,10	0.718056
			3,5,7,10	0.717778
			1,2,3,4,5,6,7,8	0.717778
			1,2,3,4,7,8,9,10	0.717778
			1,3,4,6,8,9	0.717778
			1,5,6,7,8	0.717778
			3,7,8,10	0.717778
			4,7,8	0.717778
			1,2,3,8,9	0.7175
			3,4,5,6,8,9,10	0.717222
			1,4,5,8	0.717222
			4,7,8,9,10	0.716944
			2,3,4,6,7,10	0.716667
			1,3,5,10	0.716667
			1,7,8	0.716667
			1,2,8	0.716111
			1,4,7,10	0.716111
			1,6,7,8,9,10	0.716111
			1,3,4,6,9	0.715
			1,4,6,7,8	0.715
			2,8,9	0.715
			1,6,7,8,9	0.714722
			1,2,4,6	0.714722
			1,2,3,4,7,8,9	0.714444
			1,4,5,7,9,10	0.714444
			3,4,5,7,8	0.713889
			4,5,6,7,10	0.713611
			1,3,5,6,7,8,10	0.713333
			1,4,5,6,10	0.713333
			1,4,6,10	0.713333
			1,8	0.712778
			1,2,3,6,9	0.712778
			1,5,6,8,9	0.712778
			1,2,3,4,7,9,10	0.712222
			1,2,6	0.711667
			1,3,4,5,8,10	0.711667
			1,2,4,5,6	0.711667
			1	0.711111
			1,5,10	0.711111
			1,3,4,5,7,8,9,10	0.711111
			1,4,5,7,8,10	0.710556
			1,4,5,7,8,9,10	0.710556
			2,6,7,8,9,10	0.710556
			1,3,4,7,8,10	0.71
			2,3,9,10	0.71
			2,4,5,6,7,9	0.71
			3,7,8	0.71
			3,5,7,8,9	0.709444
			1,2,5,8,9,10	0.709444
			1,5,6,8,10	0.708889
			1,5,7,8	0.708889
			1,2,3,6,9,10	0.708333
			1,2,4	0.708333
			1,4,6,7	0.708333
			1,9,10	0.708333
			1,2,3,6,7,9	0.708333
			1,2,3,4,8,10	0.707778
			1,3,4,5,6,8,9	0.707778
			1,4,6,9,10	0.707778
			3,4,5,6,8	0.707778
			1,2,3,5,6,7,8,9	0.707778
			1,3,5,6	0.707778
			3,4,6,7,10	0.707222
			1,3,5,6,7	0.706944
			1,6,7	0.706944
			1,2,3,5,7,9	0.706944
			1,3,5,8,10	0.706667
			2,3,4,5,7,9	0.706389
			2,3,4,5,7,8,9	0.706111
			3,5,6,8,10	0.706111
			5,6,10	0.705556
			1,3,4,5,8,9,10	0.705556
			3,4,8	0.705556
			5,8,9,10	0.705556
			7,8	0.705278
			1,2,3,4,7,9	0.705278
			1,2,4,7,8,10	0.705
			1,3,4,5,6,8	0.704722
			2,7,10	0.704444
			1,3,4,5,6,7,9	0.704444
			2,3,5,6,7,9	0.704167
			3,6,8,10	0.703889
			1,2,3,4,6,7,9,10	0.703889
			2,4,6,10	0.703889
			4,5,6,8,10	0.703889
			3,5,8	0.703333
			1,2,3,4,7,8	0.703056
			1,3,4,5,6,9,10	0.702778
			1,7,8,9	0.702778
			2,4,8,9	0.702778
			4,5,6,7,8,9	0.702778
			7,8,10	0.702222
			2,3,6,9,10	0.702222
			1,2,3,5,7	0.702222
			6,8,9,10	0.701667
			1,3,7,8,9,10	0.701667
			1,5,6	0.701667
			3,5,8,10	0.701667
			1,4,5,6,7,9,10	0.701667
			4,5,6,8,9,10	0.701111
			2,3,4,5,6,8,9	0.700556
			1,4,5,8,10	0.700556
			2,3,4,6,8,10	0.700556
			3,4,6,8,10	0.700556
			3,5,9,10	0.700278
			6,7,8,9	0.7
			1,3,5,6,7,8,9	0.699444
			1,3,5,7,8	0.699444
			2,3,5,6	0.699444
			1,3,4,9,10	0.698889
			3,5,6,7,8,9,10	0.698889
			1,3,4,5,6,7,8,9,10	0.698889
			1,2,3,8,9,10	0.698333
			1,3,8,9,10	0.698333
			5,6,7,8,9,10	0.698333
			3,5,6,7,8,10	0.697778
			1,2,3,4,5	0.697778
			3,5,6,10	0.697778
			5,6,8,9,10	0.697778
			1,4,9	0.697778
			1,2,4,6,9	0.6975
			3,6,8,9,10	0.697222
			1,3,4,6,7,9,10	0.696944
			2,3,4,5,7	0.695556
			4,5,7,8	0.695556
			4,7,10	0.695
			1,4,8,9,10	0.695
			3,4,7,10	0.695
			1,4,5,6,8	0.694722
			3,6,7,8,9,10	0.694722
			1,3,4,6,8,9,10	0.694722
			1,2,3,5,6,9	0.694444
			1,3,8,10	0.694444
			3,7,8,9,10	0.694444
			1,3,5,7,10	0.693889
			1,6,7,10	0.693889
			3,4,7	0.693889
			3,5,6,7,10	0.693889
			5,6,8,10	0.693889
			1,3,6,9	0.693889
			1,3,6,9,10	0.693889
			1,5,9	0.693611
			1,2,3	0.693333
			1,2,3,4,7,10	0.691667
			5,7,8,10	0.691667
			3,5,6,8	0.691667
			1,5,6,9,10	0.691111
			1,3,5,6,8,10	0.691111
			1,2,3,4,5,6,7,9	0.691111
			1,5,9,10	0.690833
			2,3,4,6,7,9,10	0.690833
			6,7,8	0.690833
			1,3,5,6,8,9,10	0.690556
			3,4,7,8	0.690278
			1,3,4	0.690278
			1,4,5,8,9	0.69
			4,6,8,10	0.689722
			5,7,8,9,10	0.689722
			1,3,5,8,9	0.689444
			1,2,5,6,7	0.689444
			3,5,6,9,10	0.688889
			3,4,5,6,10	0.688889
			5,8	0.688889
			4,5,6,7,8	0.688611
			1,10	0.688333
			1,3,4,5	0.688333
			1,6,8	0.688333
			3,4,8,9,10	0.688333
			5,6,8,9	0.688056
			1,3,4,6,7,8	0.687778
			1,3,5,6,8	0.687778
			1,5,6,8,9,10	0.687778
			6,7,9,10	0.687778
			2,6,7,9	0.687222
			3,4,8,9	0.687222
			2,3,8	0.687222
			1,4,7	0.686667
			1,3,4,8,9,10	0.686111
			1,4,9,10	0.686111
			1,3,4,5,8	0.686111
			3,4,5,6,7,8,10	0.685833
			4,5,10	0.685833
			1,2,5,7	0.685556
			1,3,10	0.685556
			1,3,5,7,8,9	0.685556
			1,3,4,5,8,9	0.685
			1,3,4,5,7,8,10	0.684444
			3,4,5,6,8,9	0.683889
			3,5,7,8	0.683889
			1,4,5,6,7,8,9	0.683333
			1,5,6,7,9,10	0.683333
			6,7,8,9,10	0.683333
			6,8,10	0.683333
			1,3,4,5,10	0.682778
			6,10	0.682778
			1,4,5,6,7,8,10	0.6825
			1,3,4,6	0.682222
			4,6,8,9,10	0.682222
			5,10	0.682222
			1,6	0.682222
			4,5,6,7,8,10	0.682222
			1,6,9,10	0.681944
			1,3,5,7	0.681667
			2,4,5,6,7	0.681667
			1,3,5,7,8,9,10	0.681667
			4,7,8,9	0.681667
			1,3,4,8,10	0.681111
			1,3,4,7,8,9,10	0.681111
			3,4,5,6,7,8,9,10	0.680833
			1,3,4,5,7,10	0.680278
			6,9,10	0.680278
			1,4,7,8	0.68
			1,3,4,5,6,7,8,9	0.68
			1,7,9	0.679444
			2,3,5,7,9	0.679444
			4,6,9,10	0.679444
			1,5,8,9	0.678889
			2,3,4,5,6,9	0.678889
			7,8,9,10	0.678889
			4,8,10	0.678889
			3,4,6,7	0.678333
			1,3,4,7	0.678333
			7,8,9	0.678333
			6	0.678333
			1,3,6,8,9	0.677778
			2,3,8,9,10	0.677778
			6,7,10	0.677778
			3,5,6,7,9,10	0.677222
			1,3,5,6,7,9,10	0.676944
			1,7,9,10	0.676111
			3,4,6,8,9	0.675556
			4,5,6,8	0.675556
			2,3,4,6,7	0.674444
			4,8,9	0.674444
			6,8	0.674167
			1,4,7,9	0.673889
			7,10	0.673889
			5,6,7,10	0.673333
			1,3,4,5,9,10	0.673333
			3,4,5,6,9,10	0.672778
			3,5,6,8,9	0.672778
			3,6,7,8	0.672778
			1,4,5,6,8,9	0.672222
			3,5,6,9	0.672222
			1,3,4,7,8	0.671667
			3,4,7,9,10	0.671667
			1,4,5,10	0.671389
			1,3,4,5,7,9	0.671111
			4,6,7,8,9	0.671111
			3,5,7,8,9,10	0.671111
			1,4,5,7,9	0.670556
			1,3,7,8,9	0.670278
			1,3,4,8	0.67
			3,5,6,7	0.669722
			4,6,7,8	0.669444
			2,3,4,5,6	0.669444
			1,3,5,7,9,10	0.669167
			5,7,8	0.668889
			1,3,4,6,8,10	0.668333
			2,3,7	0.668333
			3,4,5,9,10	0.667778
			3,5,10	0.667778
			1,3,7	0.667778
			1,3,4,9	0.667222
			4,5,7,8,9,10	0.666944
			4,9,10	0.666667
			1,3,6,7,8	0.666111
			2,5,6	0.666111
			4,5,7,10	0.665556
			1,6,7,8	0.665
			3,4,5,6,7,10	0.665
			3,7,10	0.665
			1,2,4,9	0.664444
			4,8	0.664444
			4,8,9,10	0.664167
			3,4,5,6,7,8,9	0.664167
			1,3,4,5,9	0.663889
			1,4,6	0.663333
			8	0.663333
			1,2,3,5,9	0.662778
			3,4,5,6,7,8	0.6625
			3,4,6,9,10	0.662222
			1,3,4,5,6,9	0.661667
			1,3,4,7,8,9	0.661389
			3,4,5,8,9,10	0.661111
			1,4,7,9,10	0.661111
			1,6,9	0.660556
			1,3,6	0.66
			3,5,8,9	0.66
			8,10	0.66
			4,5,7,9,10	0.658889
			1,3,4,6,10	0.658333
			3,5	0.658333
			3,8,9,10	0.658333
			1,4,10	0.658333
			1,3,4,6,7,8,9,10	0.658056
			2,6	0.657778
			3,4,5,7,9,10	0.6575
			4,6,10	0.657222
			1,4,5,9	0.656944
			3,6,7,10	0.656667
			3,6,7,9,10	0.656389
			3,4,5,8	0.656111
			3,4,5,6	0.656111
			1,4,5,6,7,10	0.655556
			2,6,7	0.655278
			3,5,7,9,10	0.655
			5,6,9,10	0.655
			1,3,4,6,9,10	0.654444
			1,3,5,6,7,8,9,10	0.654444
			1,2,3,9	0.654444
			1,3,5,6,9,10	0.654444
			4,6,7,8,10	0.654444
			3,6,8	0.654167
			1,4,5,6,8,9,10	0.653889
			3,4,5,6,9	0.653889
			5,7,9,10	0.653889
			1,4,6,8	0.653889
			2,3,6,9	0.653889
			5,6,8	0.653333
			1,4,6,9	0.653333
			3,4,6,7,8,9	0.653333
			1,5,8	0.653056
			3,5,7,9	0.652778
			3,4,5,6,8,10	0.6525
			1,6,7,9,10	0.652222
			2,3,6,7,9	0.651111
			1,3,4,5,6,10	0.651111
			3,4,6,7,8,10	0.650833
			1,3,5,7,9	0.650556
			2,3,5	0.650556
			3,5,6	0.650556
			1,5,7	0.650278
			1,3,5,9,10	0.65
			1,3,4,5,7	0.65
			4,5,8,9	0.65
			1,9	0.649444
			4,6,7,9,10	0.648889
			1,7	0.648889
			3,4,6,9	0.648333
			3,4,9,10	0.648333
			3,4,6,8	0.648333
			4,5,7,8,10	0.647778
			1,5,6,10	0.647778
			1,3,7,9	0.6475
			3,4,6,7,8	0.647222
			3,4,6,7,8,9,10	0.647222
			3,4,7,8,9	0.647222
			3,4,5,8,10	0.647222
			2,3,7,9	0.646944
			1,3,6,7,9	0.646667
			5,6,7,9,10	0.646667
			4,5,9	0.646111
			3,4,5,9	0.645278
			4,6,7,10	0.645278
			3,5,7	0.645
			3,6,10	0.645
			1,2,3,4,5,7,9	0.644722
			1,3,6,7,9,10	0.644444
			2,4,5	0.643889
			3,4,5,7,8,9,10	0.643611
			1,3,8	0.643333
			3,6,7,8,10	0.642778
			3,5,6,7,8,9	0.6425
			1,5,7,9	0.642222
			1,3,7,8	0.641667
			1,4,5,6,7,9	0.641667
			1,4,8,9	0.640833
			6,7	0.64
			1,4,5,6,9	0.639444
			4,7	0.639444
			1,3,4,7,9,10	0.639444
			1,3,8,9	0.638889
			4,6,8,9	0.638889
			3,7,9	0.638611
			2,3,6,7	0.638333
			5,6,7	0.637778
			1,3,4,6,7	0.637222
			1,3,4,5,7,9,10	0.635556
			2,3	0.635556
			3,6,7,8,9	0.635
			3,4,6	0.633889
			4,5,6,9	0.633889
			4,5,7,9	0.633889
			2,10	0.633333
			2,7	0.633333
			5,7,8,9	0.633333
			1,3,4,10	0.632778
			3,4,5,7,8,9	0.632778
			3,4,6,10	0.6325
			3,4,5,7	0.632222
			1,3,4,5,6,7,9,10	0.631667
			3,6,7,9	0.631389
			4,5,9,10	0.631111
			4,6,9	0.631111
			4,6	0.631111
			2,4	0.631111
			2,4,7	0.63
			2,5,7	0.63
			3,8,10	0.629444
			1,4,5,6,7	0.629444
			2,3,4,5,6,7	0.629444
			4,7,9,10	0.629167
			2,3,5,7	0.628889
			1,4,5,7,10	0.628333
			2,4,5,6	0.628333
			4,6,8	0.627778
			1,4,7,8,9	0.627778
			1,4,5,7	0.6275
			4,6,7	0.626667
			2,3,6	0.625833
			1,3,6,8	0.625556
			1,5,7,8,9	0.625556
			2,5	0.625556
			3,6,9,10	0.625556
			1,8,10	0.624444
			5,7	0.624444
			1,4,5,6	0.623889
			5,6,7,8,9	0.623333
			1,4	0.622778
			3,4,7,9	0.6225
			3,9	0.622222
			1,5	0.621944
			2,4,6	0.621111
			1,4,6,8,9	0.62
			1,3,7,9,10	0.62
			3,4,5,7,9	0.619444
			2,9	0.618889
			3,6,7	0.618333
			1,3,6,7	0.617222
			2,3,4	0.617222
			3,4,5,6,7	0.617222
			7	0.616667
			1,3,5,9	0.616111
			3,4,5,7,10	0.616111
			1,3,5,6,9	0.614444
			1,4,5,6,9,10	0.614444
			4,5,6,7	0.613889
			5,9	0.611389
			2,3,4,6	0.611111
			3,7,8,9	0.611111
			4,5,6,7,9	0.610556
			1,3,4,7,9	0.609444
			2,3,4,7	0.609444
			4,5,6,7,8,9,10	0.609444
			1,4,6,7,9,10	0.608611
			3,4,10	0.608056
			1,6,7,9	0.608056
			2,9,10	0.607778
			2,3,5,6,7	0.604444
			10	0.603889
			3,4,5,10	0.603889
			3,5,9	0.603056
			5,7,9	0.602778
			2,3,4,5	0.602222
			1,3,4,5,6	0.601111
			7,9,10	0.601111
			3,4,5,6,7,9	0.6
			4,7,9	0.599444
			3,4,5,6,7,9,10	0.599444
			9,10	0.599167
			1,5,6,7,9	0.597222
			5	0.596667
			1,4,5	0.596111
			3,6,8,9	0.595556
			3,4,6,7,9,10	0.594722
			1,3,4,6,7,8,9	0.593889
			1,3,9	0.593333
			4,5,6,9,10	0.592222
			3,5,6,7,9	0.591667
			4,5,6,10	0.59
			3,8,9	0.589444
			4,5,6,8,9	0.587778
			7,9	0.587778
			4,5,6	0.5875
			5,6,9	0.5875
			3,4,6,7,9	0.587222
			3,4	0.585556
			8,9,10	0.585
			1,4,5,9,10	0.585
			1,3,6,7,8,9	0.583333
			3,7	0.583333
			2,4,5,7	0.581111
			4,6,7,9	0.580556
			6,9	0.58
			2	0.578889
			3,6	0.577222
			1,3,9,10	0.576111
			2,5,6,7	0.575556
			1,3	0.571667
			4,5,7	0.570556
			5,8,9	0.567778
			2,4,6,7	0.561667
			8,9	0.558889
			4	0.554444
			5,6,7,9	0.553889
			3,4,5	0.552778
			3	0.552222
			3,9,10	0.551111
			6,7,9	0.551111
			9	0.551111
			5,6	0.549444
			3,6,9	0.541111
			4,9	0.537222
			3,4,9	0.526111
			3,10	0.525556
			3,8	0.505
			4,5	0.500278

## Sheet: Table S5
Taxonomy	Clinical data	Correlation	P-value	Corrected P-value
g__Agrobacterium	RF	0.264477	0.00523715	0.980004
g__Halomonas	ESR	0.25498	0.00718199	0.980004
g__Campylobacter	ESR	0.251692	0.00799088	0.980004
g__Kingella	CRP	0.233261	0.0141889	0.980004
g__Bulleidia	RF	-0.218918	0.0215763	0.980004
g__Prevotella;s__melaninogenica	Duration of disease	-0.216302	0.0232308	0.980004
g__Haemophilus;s__parainfluenzae	RF	0.21421	0.0246308	0.980004
g__Moraxella	RF	-0.212962	0.0255005	0.980004
g__Haemophilus	RF	0.209158	0.0283127	0.980004
g__Gemella	RF	0.202574	0.0338043	0.980004
g__Oribacterium	RF	-0.198503	0.0376293	0.980004
g__.Ruminococcus;s__gnavus	CRP	-0.196589	0.0395494	0.980004
g__Rothia	Duration of disease	-0.190889	0.0457606	0.980004
g__Halomonas	ESR	-0.189627	0.0472397	0.980004
g__Campylobacter	CRP	-0.188085	0.0491008	0.980004
